# Supplementary material for: Molecular and Functional Analysis of Sunitinib-Resistance Induction in Human Renal Cell Carcinoma Cells
Source: Int J Mol Sci. 2021 Jun 16;22(12):6467. doi: 10.3390/ijms22126467 (PMC8235637; doi:10.3390/ijms22126467)
Supplement: Supplementary file 1 [file ijms-22-06467-s001.zip]

Archive with 1 entries (1 files):
- ijms-1226882-supplementary.pdf
